# Supplementary material for: Highly Selective CO2 Hydrogenation to Methanol over Complex In/Co Catalysts: Effect of Polymer Frame
Source: Nanomaterials (Basel). 2023 Nov 22;13(23):2996. doi: 10.3390/nano13232996 (PMC10708108; doi:10.3390/nano13232996)
Supplement: Supplementary file 1 [file nanomaterials-13-02996-s001.zip]

Archive with 1 entries (1 files):
- nanomaterials-2734097-supplementary.pdf
